# Supplementary material for: Sociability between invasive guppies and native topminnows
Source: PLoS One. 2018 Feb 14;13(2):e0192539. doi: 10.1371/journal.pone.0192539 (PMC5812616; doi:10.1371/journal.pone.0192539)
Supplement: S1 Table — Data set including the records of association tendency for each focal of the three tested species (P. reticulata, P. infans and N. bilineata) towards the species of shoals presented (P. reticulata, P. infans and N. bilineata). (TXT) [file pone.0192539.s001.txt]

id	focal.spp	shoal.spp	focal.size	shoal.av.size	as.time	visits	av.t.visit	dif.foc.size	
31	bil	bil	32.1	38.72	210.92	7	30.13142857	6.62	
32	bil	bil	32.12	38.89	520.58	4	130.145	6.77	
24	bil	bil	48.67	46.5	232.01	10	23.201	2.17	
38	bil	bil	40.64	43.16	175.48	5	35.096	2.52	
42	bil	bil	38.87	41.42	196.72	8	24.59	2.55	
29	bil	bil	38.69	41.33	432.23	7	61.74714286	2.64	
35	bil	bil	42.96	45.79	106.52	5	21.304	2.83	
3	bil	bil	34.98	38.57	305.98	9	33.99777778	3.59	
15	bil	bil	38.92	42.93	91.73	7	13.10428571	4.01	
31	bil	bil	37.21	42.76	66.94	5	13.388	5.55	
24	bil	bil	40.62	34.4	305.95	13	23.53461538	6.22	
16	bil	bil	39.4	45.83	274.49	9	30.49888889	6.43	
15	bil	bil	30.52	37.81	221.16	12	18.43	7.29	
20	bil	bil	42	34.34	322.16	8	40.27	7.66	
34	bil	bil	37.17	44.94	287.67	8	35.95875	7.77	
29	inf	bil	37.6	42.29	19.17	3	6.39	4.69	
37	inf	bil	37.76	39.91	82.55	7	11.79285714	2.15	
7	inf	bil	47.94	45	40.44	8	5.055	2.94	
9	inf	bil	42.95	46.02	4.1	2	2.05	3.07	
23	inf	bil	35.82	39.2	81.56	8	10.195	3.38	
6	inf	bil	35.35	39.04	56.01	5	11.202	3.69	
30	inf	bil	45	40.57	31.84	7	4.548571429	4.43	
13	inf	bil	36.18	40.82	52.4	4	13.1	4.64	
13	inf	bil	52.32	47.41	12.82	3	4.273333333	4.91	
27	inf	bil	43.65	38.67	75.97	11	6.906363636	4.98	
23	inf	bil	39.45	45.2	106.32	9	11.81333333	5.75	
5	inf	bil	46.27	40.27	21.31	5	4.262	6	
31	inf	bil	42.15	48.98	33.03	9	3.67	6.83	
42	inf	bil	47.3	39.11	70.64	8	8.83	8.19	
10	inf	bil	37.87	46.3	49.74	5	9.948	8.43	
26	ret	bil	33.3	41.21	235	11	21.36363636	7.91	
10	ret	bil	39.52	42.86	227.96	12	18.99666667	3.34	
19	ret	bil	35.59	43	37.31	4	9.3275	7.41	
11	ret	bil	34.32	38.23	110.32	5	22.064	3.91	
19	ret	bil	39.34	43.4	14.37	2	7.185	4.06	
34	ret	bil	38.6	42.81	267.04	15	17.80266667	4.21	
27	ret	bil	37.66	41.88	145.86	8	18.2325	4.22	
21	ret	bil	37.79	42.26	222.29	10	22.229	4.47	
17	ret	bil	30.09	35.23	27.34	3	9.113333333	5.14	
7	ret	bil	32.59	37.91	491.52	4	122.88	5.32	
25	ret	bil	37.22	42.89	473.38	9	52.59777778	5.67	
18	ret	bil	40.47	47.41	32.5	4	8.125	6.94	
34	ret	bil	38.2	45.79	421.48	12	35.12333333	7.59	
14	ret	bil	46.27	52.49	242.05	11	22.00454545	6.22	
29	ret	bil	39.99	45.91	76.09	5	15.218	5.92	
31	bil	inf	33.69	40.52	244.47	11	22.22454545	6.83	
32	bil	inf	37.17	34.99	302.16	11	27.46909091	2.18	
24	bil	inf	40.62	43.04	172	7	24.57142857	2.42	
38	bil	inf	36.52	39.51	118.29	5	23.658	2.99	
42	bil	inf	37.12	40.83	257.16	5	51.432	3.71	
29	bil	inf	42.96	47.04	209.46	7	29.92285714	4.08	
35	bil	inf	34.1	38.43	150.21	4	37.5525	4.33	
3	bil	inf	39.4	43.91	231.82	10	23.182	4.51	
15	bil	inf	40.64	45.27	103.61	1	103.61	4.63	
31	bil	inf	48.67	43.83	175.76	9	19.52888889	4.84	
24	bil	inf	42	36.47	200.75	7	28.67857143	5.53	
16	bil	inf	38.92	44.88	166.63	7	23.80428571	5.96	
15	bil	inf	37.21	43.93	134.3	7	19.18571429	6.72	
20	bil	inf	34.98	41.85	273.57	5	54.714	6.87	
34	bil	inf	38.87	46.05	56.71	4	14.1775	7.18	
29	inf	inf	32.15	37.07	89.18	9	9.908888889	4.92	
37	inf	inf	45.45	43.22	57.03	6	9.505	2.23	
7	inf	inf	52.32	49.81	8.9	3	2.966666667	2.51	
9	inf	inf	47.3	44.73	99.82	6	16.63666667	2.57	
23	inf	inf	37.87	40.93	51.95	4	12.9875	3.06	
6	inf	inf	36.65	33.56	132.35	8	16.54375	3.09	
30	inf	inf	40.6	43.93	180.01	5	36.002	3.33	
13	inf	inf	41.27	44.65	75.14	10	7.514	3.38	
13	inf	inf	35.35	39.36	187.46	4	46.865	4.01	
27	inf	inf	35.82	40.05	20.88	5	4.176	4.23	
23	inf	inf	37.76	42.32	210.38	9	23.37555556	4.56	
5	inf	inf	47.94	43.11	39.92	6	6.653333333	4.83	
31	inf	inf	36.95	41.88	10.23	2	5.115	4.93	
42	inf	inf	36.18	41.26	152.13	8	19.01625	5.08	
10	inf	inf	45	39.31	216.77	19	11.40894737	5.69	
26	ret	inf	34.32	38.19	57.4	7	8.2	3.87	
10	ret	inf	36.79	41.88	264.9	10	26.49	5.09	
19	ret	inf	36.99	42.09	29.65	3	9.883333333	5.1	
11	ret	inf	36.09	41.36	10.92	2	5.46	5.27	
19	ret	inf	29.52	34.85	215.62	13	16.58615385	5.33	
34	ret	inf	34.6	40.25	261.62	10	26.162	5.65	
27	ret	inf	36.22	42.02	476.42	6	79.40333333	5.8	
21	ret	inf	31.2	37.24	118.63	8	14.82875	6.04	
17	ret	inf	35.66	41.71	259.93	11	23.63	6.05	
7	ret	inf	34.47	38.81	9.88	2	4.94	4.34	
25	ret	inf	32.34	39.1	19.28	2	9.64	6.76	
18	ret	inf	35.27	42.05	29.01	5	5.802	6.78	
34	ret	inf	38.3	45.74	85.13	6	14.18833333	7.44	
14	ret	inf	38.59	46.13	43.59	7	6.227142857	7.54	
29	ret	inf	35.59	41.44	446.12	9	49.56888889	5.85	
31	bil	ret	28.52	26.38	179.39	8	22.42375	2.14	
32	bil	ret	29.62	26.84	239.79	4	59.9475	2.78	
24	bil	ret	28.96	32.02	492.21	3	164.07	3.06	
38	bil	ret	29.98	26.75	178.96	8	22.37	3.23	
42	bil	ret	31.4	28.06	194.34	8	24.2925	3.34	
29	bil	ret	28.69	24.86	212.87	7	30.41	3.83	
35	bil	ret	28.67	24.31	128.68	8	16.085	4.36	
3	bil	ret	27.12	22.72	227.28	4	56.82	4.4	
15	bil	ret	31	26.25	293.46	8	36.6825	4.75	
31	bil	ret	27.87	22.85	137.23	8	17.15375	5.02	
24	bil	ret	37.21	30.47	71.98	5	14.396	6.74	
16	bil	ret	32.1	25.01	110.01	10	11.001	7.09	
15	bil	ret	35.64	28.51	73.73	7	10.53285714	7.13	
20	bil	ret	37.17	29.26	236.21	7	33.74428571	7.91	
34	bil	ret	34.92	29.48	108.81	7	15.54428571	5.44	
29	inf	ret	29.3	25.25	139.81	5	27.962	4.05	
37	inf	ret	28.35	24.11	36.45	4	9.1125	4.24	
7	inf	ret	35.15	29.52	58.06	12	4.838333333	5.63	
9	inf	ret	36.94	31.07	151.69	9	16.85444444	5.87	
23	inf	ret	31.76	25.74	78.27	10	7.827	6.02	
6	inf	ret	32.65	26.26	86.38	8	10.7975	6.39	
30	inf	ret	32.27	25.81	34.18	6	5.696666667	6.46	
13	inf	ret	30.6	24.08	177.63	11	16.14818182	6.52	
13	inf	ret	36.18	29.14	62.76	10	6.276	7.04	
27	inf	ret	37.87	30.78	45.04	3	15.01333333	7.09	
23	inf	ret	27.32	24.49	6.04	3	2.013333333	2.83	
5	inf	ret	30.45	24.45	46.29	7	6.612857143	6	
31	inf	ret	30.82	27.59	161.04	11	14.64	3.23	
42	inf	ret	31	26.1	38.64	6	6.44	4.9	
10	inf	ret	35.95	33.69	8.31	3	2.77	2.26	
26	ret	ret	32.47	27.23	78.19	7	11.17	5.24	
10	ret	ret	28.66	24.16	377.56	12	31.46333333	4.5	
19	ret	ret	23.32	27.02	398.59	7	56.94142857	3.7	
11	ret	ret	29.52	26.26	464.13	8	58.01625	3.26	
19	ret	ret	31.2	27.69	555.07	5	111.014	3.51	
34	ret	ret	35.79	31.38	448.3	5	89.66	4.41	
27	ret	ret	30.59	26.18	64.32	7	9.188571429	4.41	
21	ret	ret	31.34	26.8	87.65	5	17.53	4.54	
17	ret	ret	28.6	23.56	490.03	8	61.25375	5.04	
7	ret	ret	32.59	27.49	240.92	16	15.0575	5.1	
25	ret	ret	28.22	22.07	575.96	3	191.9866667	6.15	
18	ret	ret	29.27	24.07	391.44	10	39.144	5.2	
34	ret	ret	27.09	24.88	14.51	2	7.255	2.21	
14	ret	ret	34.99	29.8	425.26	5	85.052	5.19	
29	ret	ret	35.3	30.1	286.41	11	26.03727273	5.2	
